# Supplementary material for: The Relationship Between Menopausal Status and Depression in U.S. Women: Insights from the NHANES 2017–March 2020 Cross-Sectional Study
Source: Actas Esp Psiquiatr. 2025 Dec 17;53(6):1223–36. doi: 10.62641/aep.v53i6.1998 (PMC12728543; doi:10.62641/aep.v53i6.1998)
Supplement: Supplementary file 1 [file ActEsp-53-6-1223-1236-s1.zip]

Archive with 4 entries (4 files):
- Supplementary Table 1.docx
- Supplementary Table 2.docx
- Supplementary Table 3.docx
- Supplementary Table 4.doc
